# Supplementary material for: TIMP1 is an early biomarker for detection and prognosis of lung cancer
Source: Clin Transl Med. 2023 Sep 27;13(10):e1391. doi: 10.1002/ctm2.1391 (PMC10533479; doi:10.1002/ctm2.1391)
Supplement: Supplementary file 4 — Supporting informaton [file CTM2-13-e1391-s002.csv]

Features	Pearson's Correlation_Coefficient	Correlation_pvalue
Timp1	1	0
Gpr176	0.942064667	6.05E-11
Actr8	-0.932299374	2.76E-10
C1qc	0.90978606	4.42E-09
Dio3	0.905021969	7.25E-09
C1qa	0.892107293	2.45E-08
Cd80	0.886755748	3.89E-08
Dguok	-0.88371873	5.01E-08
Tmem220	-0.88054685	6.46E-08
Fbxo7	-0.878852261	7.39E-08
Vcan	0.878097964	7.84E-08
Litaf	0.877389597	8.28E-08
Steap2	0.874850591	1.00E-07
Ace2	-0.871598881	1.28E-07
Has2	0.871415866	1.30E-07
Mmp10	0.869126813	1.53E-07
Frzb	0.868493713	1.60E-07
C130073F10Rik	0.865957503	1.92E-07
Dtd1	-0.865593442	1.97E-07
Sfrp1	0.85973405	2.94E-07
Gda	0.859107426	3.07E-07
Tmprss11g	0.85885653	3.12E-07
Zfp438	-0.858302934	3.24E-07
Frrs1	0.857944393	3.32E-07
Uck2	0.857905812	3.32E-07
A930005H10Rik	-0.856743758	3.59E-07
Rgs16	0.855828187	3.81E-07
Pde8b	-0.852116516	4.83E-07
Dhrs9	0.851901137	4.90E-07
Bbs2	-0.848792093	5.95E-07
Il1r2	0.847624942	6.39E-07
Ms4a15	-0.847560754	6.42E-07
Col10a1	0.847295442	6.52E-07
Sh3pxd2b	0.847208045	6.56E-07
Scgb1c1	-0.84708116	6.61E-07
Esyt3	-0.846892575	6.68E-07
Il1rl2	0.846811974	6.72E-07
A2m	0.845897052	7.10E-07
Gm15506	-0.845831332	7.13E-07
Rasgef1a	-0.845626042	7.22E-07
Inhba	0.845487626	7.28E-07
C1qb	0.844669853	7.65E-07
Gm8883	0.842772961	8.56E-07
Thbs2	0.841648956	9.15E-07
Prokr2	0.841412385	9.28E-07
A230056P14Rik	-0.840303629	9.90E-07
Tnip3	0.840245441	9.93E-07
H19	0.839962033	1.01E-06
Fam221a	-0.838852556	1.08E-06
Cldn6	0.83709409	1.19E-06
Cotl1	0.836601306	1.22E-06
Gsr	0.835862568	1.28E-06
Hmga2	0.833549871	1.45E-06
Abhd14b	-0.833098356	1.49E-06
Etv6	0.832446473	1.55E-06
Lrrc27	-0.831597844	1.62E-06
Adamts12	0.831166162	1.66E-06
Kdelr3	0.830439048	1.73E-06
Slc4a11	0.829522359	1.81E-06
Dtx4	0.829218208	1.84E-06
Mmp3	0.828581663	1.91E-06
Gm15411	-0.82759112	2.01E-06
Ccdc154	-0.827455839	2.03E-06
Adam12	0.82720462	2.06E-06
Xkr8	-0.826842899	2.10E-06
Dyrk3	0.826475194	2.14E-06
Ocstamp	0.825964765	2.20E-06
Ngf	0.825612147	2.24E-06
Slc30a1	-0.825382635	2.26E-06
Gm17334	-0.824977927	2.31E-06
Gm20692	-0.824454076	2.38E-06
Colgalt1	0.824284876	2.40E-06
Enpp5	-0.823267845	2.53E-06
Cd14	0.821806114	2.73E-06
2010001K21Rik	-0.82157467	2.76E-06
C1qtnf6	0.821495654	2.77E-06
Pdgfc	0.819068554	3.14E-06
Tmem216	-0.81893808	3.16E-06
Relt	0.818393595	3.25E-06
Il11	0.818156368	3.29E-06
S100b	0.818000888	3.32E-06
F2rl1	0.817377467	3.42E-06
Cldn4	0.817179249	3.46E-06
Fcgr2b	0.817177623	3.46E-06
Tubb6	0.817152623	3.46E-06
Chl1	0.816452746	3.58E-06
Acad12	-0.815993195	3.67E-06
B4galt1	0.81579272	3.70E-06
Fcrlb	0.815613387	3.74E-06
Ccr5	0.815220318	3.81E-06
Fn3krp	-0.815217764	3.81E-06
Tcte2	-0.814984915	3.86E-06
Lrrc55	0.814650178	3.92E-06
Ptafr	0.814423262	3.96E-06
Acp5	0.814240542	4.00E-06
Rab3il1	0.813115019	4.23E-06
Clca3a2	0.812945296	4.26E-06
Slc39a1	0.812821112	4.29E-06
Tbx3os1	-0.81255806	4.35E-06
Cemip	0.811734122	4.52E-06
Runx2	0.811670745	4.54E-06
Iqsec3	0.811599319	4.55E-06
AI115009	0.811161264	4.65E-06
Rufy1	-0.811140132	4.66E-06
Cbx7	-0.810459948	4.81E-06
Trem1	0.809871925	4.95E-06
Ezh1	-0.80956917	5.02E-06
Cxcl3	0.809429117	5.06E-06
Rcc1	0.808892925	5.19E-06
Gm27028	-0.808754836	5.22E-06
Magix	-0.808524431	5.28E-06
Ncapg2	0.808341239	5.33E-06
Spi1	0.808120541	5.38E-06
1600014C10Rik	0.807858856	5.45E-06
Sfxn4	-0.807141813	5.64E-06
Gm37552	0.807092214	5.65E-06
A630023A22Rik	0.806466951	5.82E-06
ENSMUSG00000102426	-0.806417889	5.84E-06
Steap1	0.806000625	5.95E-06
Gm37490	-0.805813424	6.01E-06
Cfi	0.805745086	6.02E-06
Atg9b	0.805373733	6.13E-06
Mrln	-0.805114002	6.21E-06
Gm12319	-0.805074407	6.22E-06
Tph1	0.805005502	6.24E-06
Hykk	-0.804177289	6.48E-06
Smad9	-0.803991049	6.54E-06
Tubb2b	0.803610641	6.66E-06
Cnst	-0.802574687	6.98E-06
Gusb	0.801830448	7.23E-06
Lrrc57	-0.801630172	7.30E-06
Cldn2	0.801622234	7.30E-06
Ces1e	-0.801612065	7.30E-06
Ptger3	0.800232682	7.78E-06
Tgif1	0.800219665	7.78E-06
Ing3	-0.799880034	7.90E-06
Gm12216	-0.799841387	7.92E-06
Asb13	-0.799489047	8.04E-06
Axl	0.799471991	8.05E-06
Tmem14a	-0.799180559	8.16E-06
Tnfsf8	0.79908123	8.19E-06
Il23a	0.798524468	8.40E-06
Gm27202	-0.798306487	8.49E-06
Nxpe5	0.798223571	8.52E-06
Otop3	0.798063209	8.58E-06
Slc48a1	-0.797879425	8.65E-06
Chrna9	-0.797135788	8.95E-06
Col8a1	0.796835733	9.07E-06
Pnck	-0.796717567	9.11E-06
Htr7	0.796683499	9.13E-06
Xpc	-0.795685527	9.54E-06
Tnc	0.795018467	9.83E-06
1500009C09Rik	0.794974699	9.85E-06
Gpr35	0.794874817	9.89E-06
Aadac	0.794769314	9.94E-06
Onecut2	0.793451019	1.05E-05
Moxd1	0.793288364	1.06E-05
Arpc1b	0.793260595	1.06E-05
Ccr1	0.793153236	1.07E-05
Nhlrc1	-0.793051888	1.07E-05
5031434O11Rik	-0.79257599	1.09E-05
Tarm1	0.792427085	1.10E-05
Lin52	-0.792017239	1.12E-05
Cxcl5	0.791799317	1.13E-05
Thnsl2	-0.791742182	1.14E-05
Vash1	0.79145606	1.15E-05
Gm12056	0.791401111	1.15E-05
Sall4	0.790947344	1.18E-05
Izumo4	-0.790846603	1.18E-05
Gprasp2	-0.790289241	1.21E-05
Gm15912	-0.790267545	1.21E-05
Sgpl1	0.790070037	1.22E-05
Tmem8b	-0.789982809	1.23E-05
Crb1	-0.789721545	1.24E-05
Otop2	0.789672967	1.24E-05
Rfxap	-0.789573226	1.25E-05
Myc	0.789546941	1.25E-05
Kcne3	0.789385593	1.26E-05
Gm26660	-0.788876966	1.28E-05
Hsd17b11	-0.788755184	1.29E-05
Agtr1b	-0.788602148	1.30E-05
Vnn3	-0.78780595	1.35E-05
Ceacam15	0.787764855	1.35E-05
Wfdc17	0.787661444	1.35E-05
Fgf1	-0.7876548	1.35E-05
Lancl3	0.787644563	1.35E-05
Gm26878	-0.78760247	1.36E-05
Dctd	0.787515634	1.36E-05
Gm15726	0.787448865	1.37E-05
Pla1a	0.787078576	1.39E-05
3830408C21Rik	-0.786847804	1.40E-05
Megf11	0.786795836	1.40E-05
Gm16536	-0.786646008	1.41E-05
Syt6	0.786524286	1.42E-05
A030005K14Rik	-0.786382569	1.43E-05
Zfp963	-0.78608061	1.45E-05
Anxa8	0.786060288	1.45E-05
2610027K06Rik	-0.785949633	1.46E-05
Lrrc1	-0.78539363	1.49E-05
Fmo5	-0.785255798	1.50E-05
Ush1g	0.785239495	1.50E-05
Pak1	0.784996932	1.51E-05
Dmrtc2	-0.784564256	1.54E-05
Mettl7a1	-0.784428254	1.55E-05
Ces1g	-0.784315944	1.56E-05
Dhtkd1	-0.783982926	1.58E-05
Dio2	0.783955123	1.58E-05
Ccl9	0.783740023	1.60E-05
2810030D12Rik	-0.78355566	1.61E-05
Il5	-0.783346363	1.62E-05
Col11a1	0.783299651	1.63E-05
Nfasc	0.783142929	1.64E-05
Pex11b	-0.782512015	1.68E-05
Cox4i2	-0.782272884	1.70E-05
Gm13715	-0.782139598	1.71E-05
Mex3a	0.781886496	1.72E-05
B3galnt1	-0.781643996	1.74E-05
Igf1	0.781537638	1.75E-05
Rnf144a	-0.781196585	1.77E-05
Cdh6	0.781121621	1.78E-05
Stard13	-0.780881169	1.80E-05
Nprl2	-0.780707272	1.81E-05
Nat9	-0.780421049	1.83E-05
Fstl1	0.780413982	1.83E-05
Epm2a	-0.780312458	1.84E-05
Tdrp	-0.780144004	1.85E-05
Fermt1	0.780023567	1.86E-05
Nubp2	0.779729353	1.88E-05
Hes2	-0.779578893	1.90E-05
Ackr4	-0.779490506	1.90E-05
Wdsub1	-0.779488065	1.90E-05
Scin	0.779150895	1.93E-05
Runx1	0.778974991	1.94E-05
Hnf1a	0.778652986	1.97E-05
Mettl24	-0.778537165	1.98E-05
Hacd1	0.778238975	2.00E-05
Ephb2	0.778203253	2.01E-05
Pappa	0.778028188	2.02E-05
Gm15201	-0.777956298	2.03E-05
Krt18	0.777956178	2.03E-05
Ndufaf3	-0.777956049	2.03E-05
Cyba	0.77794363	2.03E-05
Rab6b	-0.77792283	2.03E-05
Sh2d4b	0.777414123	2.07E-05
Ntpcr	0.776269766	2.17E-05
Osbpl6	-0.776128446	2.18E-05
Gm10125	-0.775594452	2.23E-05
9130230L23Rik	-0.775526585	2.23E-05
Lrrc61	-0.775492583	2.24E-05
Ugt1a7c	0.775489387	2.24E-05
Inpp5k	-0.775424629	2.24E-05
Lacc1	0.775319833	2.25E-05
Sirt5	-0.775015227	2.28E-05
Coro2b	-0.774930052	2.29E-05
Hacl1	-0.774876146	2.29E-05
Phf1	-0.774529483	2.32E-05
Zc2hc1c	-0.774409586	2.34E-05
Ctsd	0.774406845	2.34E-05
Gm7854	-0.774118286	2.36E-05
Adamts16	0.774009696	2.37E-05
Acad8	-0.773892024	2.38E-05
Gm8098	-0.7735551	2.42E-05
Fmo1	-0.773520162	2.42E-05
Morc4	0.773517661	2.42E-05
Gm26583	-0.773338785	2.44E-05
Esr2	-0.773190901	2.45E-05
ENSMUSG00000099597	-0.77285254	2.48E-05
Fcgr1	0.772835922	2.49E-05
Kazald1	-0.77251468	2.52E-05
Maob	-0.772430793	2.53E-05
Mark1	0.77235333	2.53E-05
Csf2rb	0.772113141	2.56E-05
Glipr1	0.771678849	2.60E-05
Emp2	-0.771140222	2.66E-05
Coq10a	-0.771059854	2.67E-05
Ctnnbip1	0.770946095	2.68E-05
Ammecr1	0.770855385	2.69E-05
Ccl2	0.770273442	2.75E-05
Gm16485	-0.770112947	2.77E-05
Slc50a1	-0.769984845	2.78E-05
Adgrf5	-0.769978746	2.78E-05
Xkrx	-0.769251158	2.86E-05
Zfyve21	-0.768786548	2.91E-05
Kcna6	-0.768764175	2.92E-05
Rgs8	0.768603926	2.93E-05
Hdac10	-0.768314404	2.97E-05
Sec14l5	-0.768222811	2.98E-05
6430573P05Rik	-0.768061213	3.00E-05
4930516B21Rik	-0.767759037	3.03E-05
Vash2	0.767471046	3.06E-05
Cyp2b19	-0.767396993	3.07E-05
Onecut3	0.767326959	3.08E-05
Ms4a6d	0.767131208	3.10E-05
Ffar2	0.766802933	3.14E-05
Gm13716	0.766538337	3.18E-05
Gstm1	-0.766502447	3.18E-05
Eif5a	0.765980071	3.24E-05
Sh3bp2	0.765950895	3.25E-05
P4ha3	0.765931799	3.25E-05
Mutyh	-0.765881539	3.26E-05
Ppfibp2	-0.765592009	3.29E-05
Plk4	0.764896255	3.38E-05
Fam219b	-0.764795002	3.39E-05
Lrp8	0.764632469	3.42E-05
Serpinb11	0.764540201	3.43E-05
Sertad2	-0.764430479	3.44E-05
Acbd4	-0.764097833	3.49E-05
Pgr	-0.763995575	3.50E-05
Asrgl1	-0.763935637	3.51E-05
Tppp	-0.763750207	3.53E-05
Ptpn1	0.763654765	3.54E-05
Fgf23	0.76364387	3.55E-05
Siglece	0.76256639	3.69E-05
P2ry2	0.762319805	3.73E-05
Smco1	-0.762274776	3.73E-05
Grin2b	-0.762230123	3.74E-05
Msr1	0.762200207	3.74E-05
Gm10619	-0.761913538	3.78E-05
Vipr2	-0.761825258	3.80E-05
Dmrtc1a	-0.761646462	3.82E-05
Krt17	0.761632148	3.82E-05
Lzts1	-0.76153065	3.84E-05
Aard	-0.761505553	3.84E-05
Vsnl1	-0.76143149	3.85E-05
Fxyd7	-0.761308599	3.87E-05
Atl1	-0.761019284	3.91E-05
Nat8f6	-0.760921947	3.93E-05
Gm42568	-0.760805473	3.94E-05
Arid3b	-0.760609534	3.97E-05
Gm8229	-0.760103765	4.05E-05
Krt14	0.760033213	4.06E-05
Aph1c	-0.759962073	4.07E-05
Tns4	0.759727133	4.11E-05
Sycp2l	0.759604692	4.12E-05
Tmem269	-0.759252828	4.18E-05
Lancl1	-0.75915646	4.19E-05
Tbc1d30	-0.759113656	4.20E-05
Atp2a3	-0.758408444	4.31E-05
Rabgef1	-0.758380791	4.31E-05
Myzap	-0.758289839	4.33E-05
Pigv	-0.758069977	4.36E-05
Hey2	-0.75801401	4.37E-05
Slc5a9	0.757950295	4.38E-05
Tmem177	-0.757930561	4.39E-05
Bak1	0.757752235	4.42E-05
Zfp287	-0.757601845	4.44E-05
Adamts4	0.757450524	4.46E-05
Hlf	-0.757399328	4.47E-05
Csf3	0.757271916	4.49E-05
Fggy	-0.757124836	4.52E-05
Mroh3	0.757096363	4.52E-05
Kcng3	0.756814172	4.57E-05
Csf2rb2	0.756554216	4.61E-05
Cerk	0.756547334	4.61E-05
Adrb3	-0.756256915	4.66E-05
Slc11a2	-0.756077771	4.69E-05
Gm37859	-0.755743366	4.75E-05
Gm11944	-0.755739675	4.75E-05
Tigit	0.755633971	4.77E-05
Cd300a	0.755550702	4.79E-05
Aldh6a1	-0.755315393	4.83E-05
Fcgr3	0.755310528	4.83E-05
D130058E05Rik	0.755305026	4.83E-05
Glb1l3	-0.755199019	4.85E-05
Zkscan4	-0.754982286	4.89E-05
Osbpl1a	-0.754795873	4.92E-05
Tmem38a	-0.754604197	4.95E-05
Wipi1	0.754474054	4.98E-05
Clec1b	-0.754440013	4.98E-05
Tmem175	-0.754400464	4.99E-05
Zc3h12a	0.754174665	5.03E-05
Aamdc	-0.754171249	5.03E-05
Extl1	-0.75412524	5.04E-05
Sfn	0.754090704	5.05E-05
Gprasp1	-0.754053721	5.05E-05
Thrb	-0.754049617	5.05E-05
Zrsr1	-0.754027742	5.06E-05
Hpgd	-0.753599265	5.14E-05
Otub2	-0.75357773	5.14E-05
Ebf4	-0.75337853	5.18E-05
Cfp	0.753306019	5.19E-05
Dixdc1	-0.753204533	5.21E-05
Fam227a	-0.753185123	5.21E-05
Aen	0.753139463	5.22E-05
Mmp24	0.753058356	5.24E-05
Chchd6	-0.752995562	5.25E-05
Mylk	-0.752953869	5.26E-05
Lypd6	-0.752777036	5.29E-05
9430025C20Rik	-0.752597338	5.32E-05
Morn3	-0.752395684	5.36E-05
Cyp1a1	-0.752188214	5.40E-05
9330154J02Rik	0.752028579	5.43E-05
Ankrd29	-0.752003207	5.44E-05
Cd33	0.751978803	5.44E-05
Lin7a	0.751958204	5.45E-05
Ppp1r14b	0.751782773	5.48E-05
Gm2415	-0.751586853	5.52E-05
2900042K21Rik	-0.751545055	5.53E-05
5330416C01Rik	0.751491649	5.54E-05
Slc25a48	0.750980135	5.64E-05
Fam83c	0.750920327	5.65E-05
Edil3	-0.750473165	5.74E-05
Taz	-0.750362099	5.77E-05
Snx33	-0.75035971	5.77E-05
Hells	0.75026343	5.79E-05
Krt6a	0.75006529	5.83E-05
Ubtd1	0.750036848	5.83E-05
Snx31	-0.749846535	5.87E-05
Gdf9	-0.749813787	5.88E-05
Dapk2	-0.749554978	5.93E-05
1500035N22Rik	-0.749538239	5.94E-05
Pcdh15	0.749517236	5.94E-05
Prmt2	-0.749500514	5.94E-05
Clec5a	0.749497131	5.95E-05
Prkag3	-0.749424526	5.96E-05
Rassf3	-0.749418791	5.96E-05
0610009L18Rik	-0.749196347	6.01E-05
Nans	0.748984435	6.05E-05
Gm5546	-0.748979218	6.05E-05
Trpt1	-0.748845176	6.08E-05
Adrb1	-0.748801984	6.09E-05
1700071M16Rik	0.748751899	6.10E-05
Snx32	-0.748684894	6.12E-05
Necab3	-0.748581681	6.14E-05
Padi4	0.748518798	6.15E-05
Stra6	0.748425157	6.17E-05
Cdrt4os1	-0.748417128	6.18E-05
Arg1	0.748095364	6.25E-05
1810041H14Rik	-0.747751672	6.32E-05
Rit1	-0.747450885	6.39E-05
Slc6a2	-0.74729788	6.42E-05
Lemd1	0.747242412	6.44E-05
Gm45713	-0.747165665	6.45E-05
Mettl7a3	-0.747070883	6.47E-05
Kcnd3	-0.747048295	6.48E-05
Asz1	0.746843257	6.53E-05
Krt8	0.746841925	6.53E-05
1110035H17Rik	-0.746605065	6.58E-05
9230111E07Rik	-0.746423958	6.62E-05
Dynap	0.746350631	6.64E-05
Tnfaip8l1	0.746270675	6.66E-05
Gm37516	-0.746202623	6.67E-05
Col23a1	-0.746040553	6.71E-05
Gpr84	0.745912526	6.74E-05
Tdrkh	-0.745887161	6.75E-05
Loxl3	0.74553316	6.83E-05
9230117E06Rik	-0.745424558	6.86E-05
Mgat4a	0.745366036	6.87E-05
Fgf21	0.745352017	6.87E-05
Clec2g	0.745351065	6.87E-05
Mapk6	0.745157974	6.92E-05
E2f8	0.74484665	7.00E-05
Gstm6	-0.744813317	7.00E-05
Mmp12	0.744797035	7.01E-05
Wnt7b	0.744541395	7.07E-05
Lrrn3	-0.74432708	7.12E-05
Tcerg1	0.744219106	7.15E-05
Il1rn	0.744191583	7.16E-05
Gm13536	-0.744065532	7.19E-05
Blm	0.744019414	7.20E-05
Akt1	0.743823887	7.25E-05
Gm10605	-0.743812447	7.25E-05
Ist1	-0.743509723	7.33E-05
Adamts13	-0.743458121	7.34E-05
Dbn1	0.743227702	7.40E-05
Gm20541	0.743216206	7.40E-05
Numb	-0.743158927	7.41E-05
Acad10	-0.743146488	7.42E-05
Gm10699	-0.743144562	7.42E-05
H2-M5	-0.742891499	7.48E-05
Tmem100	-0.742723436	7.53E-05
Pum3	0.742177553	7.67E-05
Nectin3	-0.742066648	7.70E-05
Clic1	0.741951091	7.73E-05
Tslp	-0.741715912	7.79E-05
Tcta	-0.741667392	7.80E-05
E130006D01Rik	-0.741612906	7.82E-05
AA914427	-0.741450976	7.86E-05
Gpbar1	0.741400062	7.87E-05
Prodh	-0.741318915	7.90E-05
Slc16a14	0.741279332	7.91E-05
Dctpp1	0.741197225	7.93E-05
Ppm1j	0.741189478	7.93E-05
Gm38197	-0.74104699	7.97E-05
Gm10384	0.74072455	8.06E-05
Wdr45	-0.740607474	8.09E-05
Pim1	0.740572795	8.10E-05
Rtp3	-0.740409377	8.14E-05
Slc35g1	0.74036375	8.16E-05
Stard8	-0.740262025	8.19E-05
Topbp1	0.740135924	8.22E-05
Dmap1	-0.739606867	8.37E-05
2410137M14Rik	-0.739525326	8.39E-05
Fbxw17	-0.739466563	8.41E-05
Dcdc2b	-0.739389245	8.43E-05
Klhdc8b	-0.739384869	8.43E-05
Prkcz	-0.739382018	8.43E-05
Colgalt2	-0.739329665	8.45E-05
Cdh17	0.739308793	8.45E-05
Nkiras1	-0.739268005	8.47E-05
Ccdc42os	-0.739180368	8.49E-05
Clec4g	-0.739045008	8.53E-05
Slc5a12	-0.739002275	8.54E-05
Clstn2	-0.738935265	8.56E-05
Ank	0.738834402	8.59E-05
Rnf215	-0.738725064	8.62E-05
P2ry6	0.738532776	8.68E-05
Slc8a3	-0.738443615	8.70E-05
Nrip1	0.738310846	8.74E-05
Alox12	-0.738260082	8.76E-05
Plscr4	-0.738156305	8.79E-05
Cenpe	0.738110973	8.80E-05
Ntm	0.737568887	8.96E-05
Mindy4	-0.737521411	8.98E-05
Pla2g7	0.737375471	9.02E-05
Shc4	0.737370763	9.02E-05
Gpatch1	-0.737337561	9.03E-05
Gm9918	-0.7371978	9.08E-05
Tstd1	-0.737158253	9.09E-05
Clec9a	-0.737142166	9.09E-05
Arhgap19	0.736896066	9.17E-05
Ccdc24	-0.736825205	9.19E-05
Catsperg1	-0.736583176	9.26E-05
Amph	-0.736575771	9.27E-05
Tnfsf11	0.736545357	9.28E-05
Dbndd2	-0.7364721	9.30E-05
Homer2	0.736446976	9.31E-05
ENSMUSG00000095832	-0.736371525	9.33E-05
Syt8	0.736329154	9.34E-05
Fn3k	-0.736248971	9.37E-05
Acadm	-0.736163229	9.39E-05
Entpd5	-0.736116306	9.41E-05
Ppp4r4	-0.735829505	9.50E-05
Saa3	0.735709825	9.54E-05
Fgfr4	-0.735674471	9.55E-05
Polr3gl	-0.735514511	9.60E-05
Gins1	0.735333313	9.66E-05
Pabpc4	0.735244845	9.69E-05
Apob	0.735198489	9.70E-05
Arl15	-0.734966732	9.77E-05
Tmem233	-0.734495007	9.93E-05
Mis18bp1	0.734475748	9.94E-05
Epcam	0.734305903	9.99E-05
Sh3rf2	-0.7341471	0.000100435
Syt1	-0.734134165	0.000100478
Nr1h5	0.733960155	0.000101057
Mastl	0.733914937	0.000101207
Ddit4	0.733883883	0.000101311
Zfp641	-0.733714061	0.00010188
Dpysl2	-0.733677957	0.000102001
Kcnk2	-0.733590928	0.000102294
Ighv1-9	0.733491438	0.00010263
Osbp2	0.733403473	0.000102927
Gm14964	-0.733400033	0.000102939
A430027H14Rik	-0.73299972	0.000104303
Syne2	-0.732970245	0.000104404
Slc4a5	-0.732722202	0.000105257
Pxmp2	-0.732652056	0.0001055
Cyp21a1	0.732411158	0.000106336
Tmem120a	0.73226588	0.000106843
ENSMUSG00000089672	0.732058723	0.00010757
Ap3m2	-0.731905545	0.000108111
Gm12474	-0.731695681	0.000108854
Gm37249	-0.731493681	0.000109575
Chrdl1	-0.731212324	0.000110585
Laptm4a	-0.731183435	0.000110689
Cdca5	0.73117204	0.00011073
Cd55b	-0.731170106	0.000110737
Tmem81	-0.731135368	0.000110863
Gm17473	-0.73107145	0.000111094
Syt13	0.730947629	0.000111543
Tepp	-0.730925324	0.000111624
Arhgap20	-0.730912944	0.000111669
Zfp346	-0.730863172	0.00011185
Pbx2	-0.73079113	0.000112112
Lhfpl2	0.730748609	0.000112268
Lgals3	0.730709517	0.00011241
Cdk6	0.730570503	0.00011292
Fam216a	-0.730484691	0.000113235
Zfp78	-0.730481263	0.000113248
Prrt4	-0.73035432	0.000113716
Tom1l2	-0.730208041	0.000114257
Hal	0.730201545	0.000114281
Clec4n	0.73019715	0.000114297
Hhipl1	0.730128394	0.000114553
Grem2	-0.729860619	0.000115552
Slc35d3	-0.729763375	0.000115916
Slc22a14	-0.729744572	0.000115987
4930443O20Rik	-0.729729596	0.000116043
Pdzrn4	-0.729699009	0.000116158
Col24a1	0.729626956	0.000116429
Gpr155	-0.729590072	0.000116569
Doc2a	-0.729543939	0.000116743
Peli3	-0.729508079	0.000116878
Krtap17-1	-0.729431617	0.000117168
Igkv3-7	0.72941336	0.000117237
Ddias	0.729390984	0.000117322
Tirap	0.729358108	0.000117447
Gm27477	-0.729298089	0.000117675
2810029C07Rik	-0.729255272	0.000117838
Gm26736	-0.72911203	0.000118385
Ccs	-0.728956595	0.00011898
Rnf24	0.728945506	0.000119023
Slurp2	-0.728936882	0.000119056
Morn1	-0.728926043	0.000119098
Slc39a14	0.728898883	0.000119202
Cyp7b1	0.728836325	0.000119443
C130050O18Rik	0.728647685	0.000120172
Zdhhc16	0.72835791	0.000121299
Pced1b	-0.728327638	0.000121417
Zfp239	0.728298516	0.000121531
Fam13a	-0.728226186	0.000121815
Tal1	-0.728159299	0.000122077
Pkp1	0.728088287	0.000122356
Cry2	-0.728085016	0.000122369
Rab40b	-0.727946647	0.000122915
Pid1	-0.727928646	0.000122986
Gpr171	0.727831829	0.000123369
Pclaf	0.727830103	0.000123376
Cd226	-0.727760025	0.000123654
Magi2	-0.727594398	0.000124313
Gm16141	-0.727555352	0.000124469
Fhl5	0.72751688	0.000124623
Armcx1	-0.727454461	0.000124873
Mustn1	-0.727355664	0.000125269
Prkag2os1	-0.727087138	0.000126351
Kcnc1	-0.72689801	0.000127119
Nipal3	-0.726740398	0.000127761
Rasgrf2	-0.726645789	0.000128148
Aptx	-0.726573589	0.000128444
Ctse	0.726483384	0.000128815
Ccl7	0.726402298	0.000129149
Tfpi2	0.726278117	0.000129662
C330002G04Rik	-0.726071706	0.000130519
A930012L18Rik	-0.726049784	0.00013061
Cdkn1b	-0.726017863	0.000130743
Lad1	0.726013132	0.000130763
Sstr1	-0.725824246	0.000131552
Bcl2l2	-0.725467386	0.000133055
H2-Ke6	-0.725305828	0.00013374
C2	-0.725299108	0.000133769
Wif1	-0.725006385	0.000135018
Ttyh2	0.72484283	0.000135721
Cd207	-0.724485452	0.000137267
Mms22l	0.724382263	0.000137716
Fads6	-0.724272379	0.000138196
Bcat1	0.724266331	0.000138223
Tmem67	-0.724244718	0.000138317
Fmr1nb	-0.724174503	0.000138625
Nap1l5	-0.72398567	0.000139455
Rhou	0.723793113	0.000140306
Kcns3	-0.723784809	0.000140343
Tmem159	-0.723723583	0.000140614
Notum	-0.723540941	0.000141427
Sox7	-0.723480831	0.000141695
Lonrf2	-0.7234653	0.000141765
Tmem50a	-0.723443644	0.000141862
Ccl17	0.723408956	0.000142017
C430002N11Rik	0.723277715	0.000142606
Cd160	-0.72326546	0.000142661
Arhgap28	-0.723187248	0.000143013
Cd27	-0.723028897	0.000143728
Gm37233	0.722729592	0.000145087
Stil	0.722711929	0.000145168
Gm37090	-0.722682064	0.000145304
3110083C13Rik	-0.722668952	0.000145364
Bax	0.722643111	0.000145482
Tmem88b	-0.722590246	0.000145724
Lrrc49	-0.722548383	0.000145916
Dst	-0.722507515	0.000146104
Glp1r	-0.722444498	0.000146393
Trip13	0.722418892	0.000146511
Msrb2	-0.722405012	0.000146575
Rnf32	-0.722397958	0.000146607
Lrrtm2	0.722211039	0.00014747
Knop1	0.722107035	0.000147951
Mill2	-0.721958604	0.000148642
Stmn2	-0.721807911	0.000149345
Ugt2b34	0.721804089	0.000149363
Spta1	-0.721804032	0.000149363
1810010H24Rik	-0.721732814	0.000149697
Gm28085	0.7217098	0.000149804
Il13ra2	0.721638317	0.00015014
Acnat1	0.721548421	0.000150563
Zc4h2	-0.721408356	0.000151224
Smim11	-0.721379116	0.000151362
Csad	-0.721321646	0.000151634
Trp53i11	0.721154465	0.000152428
Abca4	-0.721134144	0.000152525
Gm11642	-0.720807943	0.000154086
Meox2	-0.720686423	0.000154671
Cxcl13	0.720506449	0.000155541
Calcrl	-0.720504528	0.00015555
Mlana	-0.720423632	0.000155942
Dgkeos	-0.720230126	0.000156884
Trappc6b	-0.72018575	0.000157101
Vamp2	-0.720137415	0.000157338
Syndig1	0.719947867	0.000158267
Gm15581	-0.719906098	0.000158473
Cd300lf	0.719865584	0.000158673
Zscan18	-0.7197682	0.000159153
Lpar3	-0.719667285	0.000159653
Ifi207	0.719644033	0.000159768
Mctp2	0.719642471	0.000159776
Pgrmc1	-0.719430172	0.000160831
Nudcd2	0.719361654	0.000161173
Tfdp1	0.719334963	0.000161307
Gm13778	-0.719290256	0.000161531
Tmem144	-0.719160695	0.00016218
Slc9a3r2	-0.719138661	0.000162291
B430306N03Rik	0.719058884	0.000162692
Gria1	-0.719039198	0.000162792
Zmynd19	0.718999665	0.000162991
Ctss	0.718938256	0.000163301
Pmepa1	0.71892086	0.000163389
Kdm2b	0.718912565	0.000163431
Unc13c	0.718872479	0.000163634
Terf2	-0.718819387	0.000163903
Klk1b27	0.718715007	0.000164433
Polq	0.718712202	0.000164447
Sh2d5	0.718325531	0.000166423
Hoxa5	-0.718264305	0.000166738
Slc22a22	-0.718132163	0.000167419
Pik3c2a	0.718044737	0.000167871
Tnfsf10	-0.718001589	0.000168094
E130307A14Rik	-0.717887661	0.000168685
Gins2	0.717804326	0.000169119
Ccl8	0.717553055	0.000170432
Gm1667	-0.71723458	0.000172109
Ppp2r5a	-0.717192951	0.00017233
Gm6665	-0.717138809	0.000172617
Cdan1	-0.717078033	0.000172939
Neurl2	-0.716815625	0.000174337
1500026H17Rik	-0.716723348	0.000174831
Plekha7	0.716648745	0.000175232
Klf8	-0.716540653	0.000175813
Gm4035	-0.716504219	0.00017601
Mgst1	-0.716466668	0.000176212
Fgd3	0.716432296	0.000176398
Tmem246	-0.716407025	0.000176534
Kctd7	-0.716402761	0.000176557
Gm30948	-0.716364508	0.000176764
Plekhb1	-0.716245575	0.000177409
Tmem205	-0.716239528	0.000177442
Mamdc2	-0.716132881	0.000178022
Thra	-0.716119415	0.000178095
Hpdl	0.715863666	0.000179493
Add2	0.715848881	0.000179574
Rtn3	-0.71578732	0.000179912
Foxj2	-0.715780345	0.00017995
Asgr1	-0.71572847	0.000180236
Nub1	-0.715714608	0.000180312
Paxx	-0.715700918	0.000180387
Adck2	-0.715460473	0.000181716
Gm7361	0.715306749	0.00018257
Fendrr	-0.715284673	0.000182693
Mki67	0.715088433	0.000183788
Platr21	-0.715070749	0.000183887
Gm11377	-0.715063147	0.00018393
Sla	0.714951522	0.000184556
Cavin2	-0.714862133	0.000185059
Myo7a	0.714743139	0.00018573
Dbf4	0.714666396	0.000186164
Zfp30	-0.714441095	0.000187443
Ssx2ip	0.714176978	0.000188952
Ccdc138	-0.714147286	0.000189122
Sbno2	0.714142509	0.00018915
Nat8	-0.71400612	0.000189934
Hdac7	-0.71398711	0.000190043
Unc45b	-0.713869625	0.000190721
Tnn	-0.713855607	0.000190802
Dnm3	-0.713771727	0.000191288
Ptger4	0.71364906	0.000192
Dkk2	0.713626035	0.000192133
Zfr2	-0.713608229	0.000192237
Hnf4a	0.713567412	0.000192475
Gm553	-0.712925373	0.000196247
Arhgap11a	0.712863998	0.00019661
Ighv12-3	0.712851192	0.000196686
Tmem151b	0.712848784	0.000196701
Kank3	-0.712837134	0.00019677
Ecm2	-0.712788183	0.000197061
Tcp11l2	-0.712664483	0.000197797
Gm38250	-0.712627226	0.00019802
Hopx	-0.712603199	0.000198163
Cldnd2	-0.712591126	0.000198235
Tbx3	-0.712551331	0.000198473
Gm4221	-0.71254909	0.000198487
Kif20b	0.712538771	0.000198548
Htr1d	0.712467379	0.000198976
Unc5d	-0.712371028	0.000199554
Lrrc59	0.712316725	0.000199881
Ncapg	0.712128214	0.000201018
Btbd17	0.712036104	0.000201576
Cacnb3	0.712022649	0.000201658
Gm19461	-0.711973817	0.000201954
Hbq1a	-0.71191049	0.000202339
Cd3eap	0.711910243	0.000202341
Fhl1	-0.711795394	0.00020304
Gm5706	-0.71168321	0.000203726
Mdga1	0.711682722	0.000203729
Dnajc22	0.71159612	0.000204259
Rps6ka6	-0.711538335	0.000204614
Fut8	0.711502471	0.000204834
Trim68	-0.711442724	0.000205202
Atp6v0e2	-0.711439446	0.000205222
Aldh1a3	0.711393797	0.000205503
Tsr2	-0.711241973	0.000206441
Fndc3b	0.711225833	0.000206541
Rptn	-0.711187274	0.00020678
Knl1	0.711161832	0.000206938
Pax9	0.710916702	0.000208463
1700006J14Rik	0.710912773	0.000208487
Atp6v0a2	0.710892279	0.000208615
Agrp	-0.710808646	0.000209138
Lrrc66	0.710751638	0.000209495
Tspan7	-0.710744254	0.000209542
Zfp248	-0.710532477	0.000210873
Irs3	-0.710479059	0.00021121
Gadd45a	0.710466614	0.000211288
Tubg2	-0.710270156	0.000212532
Nop16	0.710166087	0.000213194
Gm4832	0.710106648	0.000213572
Nup50	0.710077653	0.000213757
Dhrs7	-0.709931294	0.000214692
Shisa7	-0.709916775	0.000214785
Nlrp3	0.709763233	0.000215771
Rgs5	0.70974936	0.00021586
Cluap1	-0.709699348	0.000216182
C3ar1	0.70949648	0.000217492
Elac1	-0.709484835	0.000217567
Rnf152	0.709338024	0.00021852
Pla2r1	-0.709155488	0.000219709
Gm10644	-0.709152524	0.000219729
Ankrd33b	-0.709148056	0.000219758
Cyyr1	-0.709049229	0.000220404
Cntnap1	-0.709003941	0.000220701
Tbata	-0.708973694	0.000220899
Arhgef15	-0.708895383	0.000221414
Nfam1	0.708854549	0.000221682
A330009N23Rik	-0.708853051	0.000221692
Tcea2	-0.708781741	0.000222162
1700012B09Rik	-0.7085967	0.000223385
AW011738	-0.708338706	0.0002251
Gm15663	-0.708310726	0.000225287
Gm16796	0.708226048	0.000225853
Pcdhac2	-0.708104391	0.000226668
Klhl5	-0.708018453	0.000227245
Prickle2	-0.707955022	0.000227672
Znrd1	-0.707919075	0.000227914
Gm8835	-0.707836684	0.00022847
Gm16894	0.707791348	0.000228777
Slc16a9	-0.707759258	0.000228994
Gm26532	-0.707703553	0.000229371
Gm28523	-0.707684724	0.000229499
Basp1	0.707481382	0.000230881
Slc35b2	0.70745472	0.000231063
Itgam	0.707441577	0.000231153
Mapk12	-0.70728453	0.000232227
Rlbp1	-0.707249115	0.00023247
Ankrd44	-0.70714706	0.00023317
Ppp3ca	-0.706925096	0.000234701
Fam174b	-0.706827091	0.000235379
Endou	-0.706767051	0.000235796
Dmc1	-0.706643119	0.000236658
Morn2	-0.706622463	0.000236801
Tspyl4	-0.70659573	0.000236988
Il4	-0.70652982	0.000237448
Kl	-0.706529215	0.000237452
Nek6	0.706462141	0.000237921
Fap	0.706389674	0.000238428
Hs3st6	-0.70637329	0.000238543
Serpinb5	0.706277701	0.000239214
Krt76	0.706254096	0.00023938
Inmt	-0.706243207	0.000239457
Man1a2	0.706207869	0.000239706
Mapt	-0.706176058	0.00023993
As3mt	-0.706131907	0.000240241
Gm14548	0.706093802	0.00024051
Gm15524	0.706081177	0.000240599
Pcbd2	-0.705944704	0.000241565
Tmcc2	-0.705894628	0.00024192
Zbtb4	-0.705780802	0.000242729
Usp11	-0.705697028	0.000243326
Clic5	-0.705658563	0.000243601
Ctsz	0.705656014	0.000243619
Gpd2	0.705625273	0.000243839
Shd	-0.705495511	0.000244767
Grin2c	-0.705403852	0.000245425
Gsg1l	-0.705318494	0.000246039
Plb1	-0.705033358	0.0002481
Nlgn3	-0.705023794	0.00024817
H2-T24	-0.704959215	0.000248639
Ifi27	-0.704811534	0.000249714
4930544M13Rik	0.704772546	0.000249999
Nlrp1c-ps	0.704747967	0.000250178
E330017L17Rik	-0.704746902	0.000250186
Zfp668	0.704657929	0.000250837
Marcksl1	0.704645482	0.000250928
Serpina7	-0.704541353	0.000251692
Itgb8	0.704425121	0.000252547
Tbrg4	0.704393103	0.000252782
Lmntd1	-0.704303986	0.00025344
Capn6	0.704253056	0.000253817
Prkce	-0.704153168	0.000254557
Sh3tc2	-0.703840603	0.000256884
Pmel	-0.703716301	0.000257815
Odc1	0.70370275	0.000257916
Kank4	-0.703697155	0.000257958
Sh3bgrl2	0.703691307	0.000258002
Kctd8	-0.703554103	0.000259033
Gm12257	-0.703501451	0.00025943
Traf4	0.703459422	0.000259747
Gm14120	0.703264846	0.000261219
Nr3c2	-0.703242483	0.000261389
Ndrg2	-0.703166269	0.000261968
Gm37967	-0.703155825	0.000262047
Pdlim3	-0.703119559	0.000262323
Ccdc86	0.702892335	0.000264057
Mfn1	-0.702883479	0.000264125
Gm1968	-0.702839097	0.000264465
Ccdc80	0.702753671	0.000265121
Bzw2	0.702609176	0.000266233
Sdcbp2	0.702530162	0.000266842
Ect2	0.702403919	0.000267819
Rnf167	-0.702271391	0.000268848
Scarf1	-0.702237398	0.000269112
Trpc1	-0.702164772	0.000269678
Hmbox1	-0.70212972	0.000269951
Smarca2	-0.702053851	0.000270544
Gm26910	-0.701903951	0.000271717
Gm23251	-0.701768691	0.00027278
Rprml	-0.701740867	0.000273
Cwh43	0.701639468	0.000273799
Tnxb	-0.701448481	0.000275311
Mdm1	-0.701446408	0.000275328
Flrt3	-0.701437046	0.000275402
Cxadr	0.70142185	0.000275523
Mid2	-0.701350162	0.000276093
Slc6a15	-0.70126368	0.000276781
Fam131b	-0.701234739	0.000277012
Ednrb	-0.701217457	0.00027715
Zfp185	-0.701162892	0.000277586
C920021L13Rik	-0.701133792	0.000277818
Ccdc28b	-0.701118179	0.000277943
Ankrd40	-0.701093563	0.00027814
Cers4	-0.701079463	0.000278253
Popdc3	-0.700910967	0.000279605
Dmp1	0.70088993	0.000279775
Smc2	0.700875872	0.000279888
Gm15230	-0.700819757	0.00028034
Ldlrad4	0.700771733	0.000280727
Msl1	-0.700669138	0.000281556
Slc7a10	-0.70065083	0.000281704
Fam162b	-0.700611355	0.000282024
Slc1a2	-0.700573836	0.000282328
Col27a1	0.700525326	0.000282722
Plekhs1	0.700520369	0.000282762
Igfbp6	-0.700269231	0.000284808
Fgr	0.700185253	0.000285494
Rgs9	-0.700062432	0.000286502
Gm17025	0.699998924	0.000287024
Runx1t1	-0.699986609	0.000287125
E130102H24Rik	-0.699971159	0.000287252
Myg1	-0.699934809	0.000287551
4930522O17Rik	-0.699931006	0.000287583
Smpd2	-0.699887747	0.000287939
Gm11696	-0.69986673	0.000288113
Cldn18	-0.699833225	0.000288389
Oaz3	-0.699790984	0.000288738
Avpr2	-0.699743517	0.000289131
Tmprss4	0.699688032	0.000289591
Clec1a	-0.69966184	0.000289808
Lifr	-0.699609125	0.000290245
Spag1	-0.699516704	0.000291014
Rhebl1	-0.699503761	0.000291122
Otud1	-0.699501951	0.000291137
Gm28119	0.699451328	0.000291559
Scn7a	-0.699310355	0.000292736
Chil4	0.699223578	0.000293463
Ldhb	-0.699155792	0.000294032
C1qtnf3	-0.698952297	0.000295745
Lhx4	0.698931199	0.000295923
Gm5930	-0.698889843	0.000296272
Gid4	-0.698712767	0.000297773
Clec14a	-0.698679596	0.000298054
Nfkbiz	0.698483631	0.000299724
Ogn	-0.698417898	0.000300285
Gpha2	-0.698356838	0.000300808
Rnf185	-0.698291728	0.000301366
Nrg2	-0.698066398	0.000303304
Cenpi	0.697994321	0.000303927
Frg2f1	-0.697956655	0.000304252
Nova1	-0.697907486	0.000304678
Adhfe1	-0.697893922	0.000304795
Mgat2	0.697843083	0.000305236
Amigo2	-0.697826791	0.000305377
Bag5	-0.697804933	0.000305567
Stxbp6	-0.697711031	0.000306383
Aff3	-0.697709993	0.000306392
Kif12	0.697621373	0.000307164
B3gat1	-0.697480847	0.000308392
Cdk10	-0.697331185	0.000309704
Gm807	0.697216733	0.000310711
Gm13028	-0.697209789	0.000310772
Gsta3	-0.697113439	0.000311622
Krt90	0.697092106	0.00031181
Gm3985	-0.697031138	0.000312349
Smtnl2	-0.697021025	0.000312438
Gm11870	0.696966682	0.00031292
Dmbt1	0.69695409	0.000313031
Lrtm2	-0.696941873	0.00031314
Adra2c	-0.696910572	0.000313417
Stox1	-0.69674623	0.000314878
Erlin2	0.696553725	0.000316598
Nhs	0.696515527	0.00031694
Zim1	0.696514273	0.000316951
Gp6	-0.696325539	0.000318646
Efna4	0.696231311	0.000319495
Galnt3	0.696022688	0.000321382
Raver2	-0.695945083	0.000322086
Apip	-0.695912983	0.000322378
D630003M21Rik	0.695827238	0.000323158
Lrriq3	-0.695773185	0.000323651
Smg5	0.695737766	0.000323974
Mcm10	0.695554509	0.000325651
Gm37033	-0.695456389	0.000326552
Tram1l1	-0.695348861	0.000327542
ENSMUSG00000040385	0.695338535	0.000327637
Ncam1	0.695221481	0.000328718
Tpbg	0.69516892	0.000329204
B3galt5	0.695166292	0.000329228
Fam229b	-0.695127631	0.000329586
Gfy	-0.695095845	0.000329881
Six5	-0.695062428	0.000330191
Slc7a4	-0.69503624	0.000330434
Gm28609	-0.694994045	0.000330826
Sec62	-0.694907599	0.000331631
Cyp8b1	-0.694897987	0.00033172
Rgs18	-0.694831443	0.000332341
Nicn1	-0.694806151	0.000332577
Bmp3	-0.694696266	0.000333605
Ncald	-0.694595525	0.000334549
Gm17322	0.694544379	0.000335029
A830005F24Rik	0.694495766	0.000335487
1700066B19Rik	0.694095174	0.000339274
Hif1a	0.694040774	0.000339791
Homer1	0.693988523	0.000340289
Emc9	-0.693783059	0.00034225
Plp1	-0.693718638	0.000342868
Tmem86a	0.693648837	0.000343537
Ano1	0.693615898	0.000343854
Atp2b2	-0.693518591	0.00034479
Car14	-0.693517675	0.000344799
Elane	0.693414054	0.000345798
Hfe	-0.69336397	0.000346282
Ces1d	-0.693247933	0.000347406
Rgs20	0.693238015	0.000347502
Ighv1-4	0.693092216	0.000348919
Edn2	0.692986708	0.000349947
Necab2	-0.692968186	0.000350128
Tyms	0.692936338	0.000350439
Pole	0.692874944	0.000351039
Palb2	0.692766786	0.000352098
Nsd2	0.692728521	0.000352474
Aif1	0.692723442	0.000352524
Zfp354b	-0.692718689	0.00035257
Surf4	0.692535336	0.000354375
Sgip1	-0.692491929	0.000354803
2900093K20Rik	-0.692454775	0.00035517
Kcnip2	-0.692382586	0.000355884
Acot6	-0.692358328	0.000356124
Tmem178	-0.692275307	0.000356948
Krt20	0.69204557	0.000359234
Cnot10	-0.692039059	0.000359299
Zfp956	-0.692010241	0.000359587
Gm26464	0.692004678	0.000359642
Pnmt	-0.691923536	0.000360454
Clu	0.691855202	0.000361138
G0s2	-0.691674105	0.000362958
Cd86	0.691528746	0.000364424
Aldh5a1	-0.691472417	0.000364993
Mmp11	-0.691431922	0.000365403
Tifab	0.691214233	0.000367613
Gkap1	-0.691105576	0.000368721
4930451G09Rik	-0.691078153	0.000369001
Slfn9	0.69057653	0.000374154
Esco2	0.690563284	0.000374291
Ppa1	0.690556429	0.000374362
Neurl1b	-0.690520879	0.00037473
Gm17092	0.690490195	0.000375048
ENSMUSG00000029144	-0.690482677	0.000375125
Sorbs2	0.690397208	0.000376012
Eno1	0.690362397	0.000376373
Foxf2	-0.690307548	0.000376943
Ttc41	-0.690302056	0.000377
Hrh3	-0.690281218	0.000377217
Acsm5	-0.690273446	0.000377298
Colq	-0.690263833	0.000377398
Nipa1	-0.690246314	0.000377581
Ankrd13d	-0.690243527	0.00037761
Iglv1	0.690218178	0.000377874
F10	0.690214087	0.000377917
She	-0.690122999	0.000378867
Tns1	-0.69004748	0.000379657
Traf3	0.689998561	0.000380169
Acvrl1	-0.68997527	0.000380413
Nr1d1	-0.689827346	0.000381967
Inpp4b	0.689758604	0.00038269
Zfp821	-0.689627992	0.000384069
Hoxa4	-0.689561029	0.000384777
Vpreb1	-0.689512185	0.000385295
Samsn1	0.68946999	0.000385742
Casp3	0.689445199	0.000386005
Pilra	0.689317973	0.000387358
Pik3r5	0.689251209	0.00038807
Tubb1	-0.689131418	0.000389349
Pcnx4	-0.689120113	0.00038947
Irf1	-0.689112661	0.00038955
Ddc	-0.688935721	0.000391447
4930578I06Rik	0.688902802	0.000391801
Tns2	-0.688804567	0.000392858
Tmem140	-0.688765754	0.000393277
Kif7	-0.68875007	0.000393446
Arl14	0.688727873	0.000393686
Txndc12	0.688631738	0.000394725
Plch1	0.688529618	0.000395831
Dstyk	-0.688474136	0.000396434
Crym	-0.688423844	0.00039698
Fgfbp3	-0.688382518	0.00039743
Clca3a1	0.687938172	0.000402292
Cenpf	0.687783399	0.000403998
Gm14062	-0.687748033	0.000404389
Suv39h2	0.687679549	0.000405146
A730089K16Rik	-0.687659859	0.000405364
Btn1a1	0.68755868	0.000406485
Gm2830	-0.687484411	0.00040731
Pbrm1	0.687454908	0.000407639
4933406C10Rik	-0.687443195	0.000407769
Prss22	0.687410881	0.000408129
Scube2	-0.687336851	0.000408954
Pik3cb	-0.687287544	0.000409504
2310034O05Rik	-0.687156135	0.000410974
Rnf149	0.687104701	0.000411551
ENSMUSG00000098239	-0.687068336	0.000411959
Nfatc2ip	-0.687063255	0.000412016
Eda	-0.687056083	0.000412097
Pkd2l1	-0.686925939	0.00041356
Synm	-0.686815167	0.00041481
Gp5	-0.686672965	0.000416419
Pla2g4a	0.686571228	0.000417573
Gprc6a	-0.68655534	0.000417753
Pcgf1	-0.686535779	0.000417976
Ampd1	-0.686437165	0.000419098
Sult2a1	-0.686294625	0.000420725
Fut4	0.686249926	0.000421236
Chp1	0.686228966	0.000421476
Ptk2b	0.686146335	0.000422423
Gm13307	-0.686088013	0.000423092
Cmtr1	-0.685979982	0.000424335
Gm16234	0.685953259	0.000424643
Srd5a1	0.685860656	0.000425711
Bex4	-0.685674063	0.000427871
Dck	0.68566993	0.000427919
Cmpk2	-0.685486198	0.000430054
D730003I15Rik	-0.685372939	0.000431376
Wnt3a	-0.685355421	0.00043158
Slc11a1	0.685298747	0.000432243
Card14	0.685178436	0.000433653
Ube2f	0.685113293	0.000434418
St3gal4	0.685080616	0.000434802
Sstr4	-0.684942897	0.000436424
Ap1s1	0.68485843	0.000437421
Hnrnph3	-0.684844359	0.000437588
Actr3	0.684834049	0.00043771
Zfp663	-0.684735068	0.000438882
Afap1l1	-0.684706913	0.000439216
Tvp23bos	-0.684608833	0.00044038
Gm3235	-0.684404134	0.00044282
ENSMUSG00000103359	-0.684374495	0.000443174
Ppp2r2c	-0.684118522	0.000446243
Kif15	0.684050379	0.000447063
1110051M20Rik	-0.683958351	0.000448173
Pex10	-0.683719398	0.000451065
C630043F03Rik	-0.683673007	0.000451628
Prune2	0.683572536	0.000452851
Gm37914	0.68347413	0.00045405
Ccdc92	-0.683437195	0.000454501
Krt16	0.683427614	0.000454618
Pmp22	-0.683417281	0.000454745
Pglyrp1	0.683388707	0.000455094
Kcnd1	0.683310001	0.000456058
Ece2	0.683305477	0.000456113
Gm14593	-0.683279119	0.000456436
Mpv17l	-0.683219353	0.000457169
A730020E08Rik	-0.683138368	0.000458165
1110038B12Rik	0.683062923	0.000459093
Tekt2	-0.683029362	0.000459507
Cracr2b	-0.68296039	0.000460358
Efcc1	-0.682944756	0.000460551
Cers1	-0.682897349	0.000461138
Scn4a	-0.682866663	0.000461517
Cks1b	0.682799637	0.000462348
Nav3	0.682782685	0.000462558
Xylt1	0.682744271	0.000463034
Ticrr	0.682621718	0.000464558
Ccdc110	-0.682621579	0.000464559
Platr22	-0.68258758	0.000464983
ENSMUSG00000082694	-0.682573351	0.00046516
H2-M9	0.682527859	0.000465727
Cd79b	-0.682411285	0.000467184
Tgfbr3	-0.682403895	0.000467276
Sh2b2	0.682284276	0.000468775
B4galt6	0.682108499	0.000470984
Pnkd	-0.682089296	0.000471226
Car4	-0.682040929	0.000471836
Grik2	-0.681936509	0.000473155
Pla2g3	-0.68192005	0.000473363
Ssr4	0.68172227	0.000475871
Pfn2	-0.681667005	0.000476573
Gm9949	-0.681534216	0.000478266
Stum	-0.681490658	0.000478822
Txnrd1	0.681405126	0.000479916
Tbx6	-0.681387833	0.000480137
Prickle1	-0.681369247	0.000480375
Patl2	-0.681255364	0.000481836
Sptbn5	-0.681146631	0.000483234
Plau	0.681127181	0.000483485
Bik	-0.681102285	0.000483806
Hsf4	-0.681087283	0.000483999
Fat3	-0.681086571	0.000484008
Adrb2	-0.681075759	0.000484148
Gp9	-0.680949929	0.000485773
Sgce	-0.68093004	0.00048603
Cfap157	-0.680925749	0.000486086
Idua	-0.680862896	0.0004869
Gpx6	0.68072563	0.000488681
Sulf2	0.680714811	0.000488822
Slc6a7	-0.680710234	0.000488882
Adam10	0.680636579	0.00048984
D630029K05Rik	-0.680605133	0.00049025
Aqp9	0.680548656	0.000490987
Grk4	-0.68054073	0.00049109
Krt87	0.680488747	0.000491769
Slc4a7	0.680419555	0.000492675
Pik3cg	0.680383904	0.000493142
8430432A02Rik	-0.680296554	0.000494287
Gcnt3	0.680145681	0.000496271
Pclo	-0.680131448	0.000496459
Gm4956	-0.680118632	0.000496628
Hdac5	-0.680097018	0.000496913
Pik3ap1	0.680022979	0.00049789
Tuba4a	0.679705012	0.000502106
Cyp2j9	-0.679618086	0.000503264
Gpm6a	-0.679531134	0.000504424
Terf2ip	-0.679507805	0.000504736
Fam107b	0.679437154	0.000505681
Gm15587	-0.679300439	0.000507515
Pde5a	-0.679298627	0.000507539
Afg3l1	0.67914332	0.000509628
Cyp2d22	-0.679099088	0.000510225
Gm13146	0.679065442	0.000510679
Bvht	-0.679013623	0.000511379
Spg20	-0.67899	0.000511698
Sgo1	0.678816137	0.000514054
Ccdc89	-0.678607936	0.000516888
Hpse	0.678588999	0.000517147
Ncf4	0.678517407	0.000518124
Boll	0.678387728	0.0005199
Cmc4	-0.678376013	0.00052006
Arfgef3	0.678358451	0.000520301
Trem2	0.678341951	0.000520528
Plk1	0.678327706	0.000520723
Mapre3	-0.678279129	0.000521391
Entpd3	0.678262806	0.000521615
Eno1b	0.678143972	0.000523251
Adcy5	-0.678055144	0.000524477
Amigo1	-0.678025642	0.000524885
Olfr750	-0.678007439	0.000525136
Rspo4	-0.6779382	0.000526094
Trbv1	-0.677782869	0.00052825
Ncam2	-0.677751913	0.00052868
Baz1a	0.677555102	0.000531424
C2cd4c	0.677548177	0.00053152
Specc1l	-0.677476687	0.00053252
Tnfrsf12a	0.67739374	0.000533682
Ifi202b	0.677359553	0.000534162
Pabpn1l	-0.677337216	0.000534475
Aspm	0.677184789	0.000536619
Hecw2	-0.677171413	0.000536807
E030013I19Rik	-0.67710364	0.000537763
Syp	-0.677096869	0.000537859
Gm13842	-0.677060426	0.000538373
Mcpt1	0.677039851	0.000538664
9230105E05Rik	0.677020655	0.000538935
Dennd3	-0.676960681	0.000539784
Sytl5	0.676920891	0.000540348
Fgf7	-0.676800882	0.000542051
Adap1	0.676778482	0.000542369
Lgals4	0.676706572	0.000543392
U2af1l4	-0.676647669	0.000544232
Lnpep	0.676608011	0.000544797
Padi1	0.676527052	0.000545954
Phactr2	-0.676469693	0.000546774
Rab12	-0.676449765	0.00054706
C5ar1	0.676449734	0.00054706
Hopxos	-0.676355529	0.000548411
Edc3	-0.676278688	0.000549515
Asf1b	0.676264261	0.000549722
F830016B08Rik	0.676205786	0.000550564
Clic3	-0.676186647	0.000550839
Gm14261	0.676078901	0.000552394
Acod1	0.6760578	0.000552698
Lysmd1	-0.675930307	0.000554543
Bphl	-0.675865127	0.000555488
Cisd1	-0.675852032	0.000555678
Prkd1	-0.675824238	0.000556082
Myct1	-0.675754274	0.000557099
St6galnac3	-0.675567808	0.000559817
Trpc6	-0.675485007	0.000561028
Slc6a4	-0.675458271	0.000561419
Gm29455	-0.67545105	0.000561525
Abcb9	-0.675357592	0.000562895
Reep1	-0.675210914	0.000565052
Grap	-0.675201635	0.000565188
Tmem35a	-0.675160305	0.000565797
Mpzl1	0.675068722	0.000567149
Syde2	-0.674834612	0.000570616
Smyd3	-0.674706039	0.000572528
Npr2	-0.674687066	0.000572811
Ankrd28	0.674593577	0.000574205
Ccm2l	-0.674562762	0.000574665
Mrto4	0.674562502	0.000574669
Rabl2	-0.674547291	0.000574897
Ehf	0.674507843	0.000575486
Gm11517	-0.674079277	0.000581928
Ddt	-0.674078494	0.000581939
Slc23a2	-0.674004942	0.000583051
Gstm2	-0.67393265	0.000584146
Fgfr3	-0.673897142	0.000584684
P4htm	-0.673666	0.000588197
Pgam1	0.673660979	0.000588274
2810013P06Rik	-0.673608146	0.00058908
Thbd	-0.673608113	0.00058908
Eif4a1	0.673417421	0.000591997
Zdhhc5	0.673407176	0.000592154
Mrps11	0.673396982	0.00059231
St3gal6	-0.673396704	0.000592314
Gm6030	-0.673247395	0.000594607
L1td1	-0.673234305	0.000594808
Scarletltr	-0.673222535	0.00059499
Chst9	-0.673183884	0.000595585
Spsb1	0.67317184	0.00059577
Tenm1	0.673082811	0.000597144
Pnma1	-0.67307434	0.000597274
Fam151b	-0.673050376	0.000597644
Socs3	0.672853088	0.000600699
Abhd3	-0.672801404	0.000601502
Zic5	0.672779542	0.000601842
Gm23654	-0.672762977	0.000602099
Gm8482	0.672706017	0.000602985
Mob3a	0.672687033	0.000603281
Gm20257	-0.672659197	0.000603715
Hsf1	-0.672643135	0.000603965
Sema3g	-0.672623565	0.00060427
Pyy	0.67262213	0.000604292
Ms4a3	0.672404142	0.000607701
Eno3	-0.672403623	0.000607709
Uhrf1	0.672314729	0.000609103
Prr5	0.672079109	0.000612813
Tmem53	-0.67197445	0.000614467
Tnni2	0.671943538	0.000614957
Wscd1	-0.671857916	0.000616313
1700001J03Rik	-0.671758308	0.000617895
Arl4c	0.67173064	0.000618335
Dcstamp	0.671705901	0.000618729
Fam50a	-0.671682986	0.000619094
AA467197	0.671682096	0.000619108
Sema3e	-0.671627004	0.000619986
Tiam2	0.671567351	0.000620937
Acss1	-0.671542569	0.000621333
Tnfsf12	-0.671530295	0.000621529
Sult1c1	0.671529726	0.000621538
Scn3b	-0.671515892	0.000621759
Slfn10-ps	0.671513097	0.000621804
Foxf1	-0.671465693	0.000622562
Gm37559	0.671376817	0.000623986
Gm25043	0.671343488	0.00062452
Psrc1	0.671200343	0.00062682
Lcor	0.671162771	0.000627425
Mpzl2	0.671121762	0.000628086
Kcnq5	-0.671065989	0.000628986
Fam219a	-0.671065934	0.000628987
Pmpca	0.671040064	0.000629404
Agps	0.670938474	0.000631047
Gm10030	-0.670867992	0.000632189
Cldn8	-0.670855354	0.000632394
Egfros	0.670822959	0.000632919
Fcgr4	0.670706981	0.000634804
Susd1	0.670396421	0.000639874
Hey1	-0.670329519	0.00064097
Wdyhv1	-0.670291282	0.000641598
Enc1	0.670259293	0.000642123
Rin1	0.670079652	0.000645081
Mmp8	0.669993727	0.000646499
Mfap1b	-0.669990682	0.00064655
Kctd3	0.669918337	0.000647746
Med13l	0.669894403	0.000648142
Syde1	-0.669814547	0.000649466
Sema3c	-0.669795471	0.000649783
Rdh10	0.66978212	0.000650004
Il23r	-0.66976437	0.000650299
Dok6	0.669697644	0.000651408
Npy4r	0.669666476	0.000651927
6030445D17Rik	-0.669640357	0.000652362
Sema6a	-0.66962374	0.000652638
Wdfy2	0.669588914	0.000653219
Sprr2b	0.669576	0.000653434
Ifi35	-0.669548064	0.0006539
Fam8a1	-0.669473871	0.000655139
Fkbp5	0.669428962	0.00065589
Mfap1a	-0.669420813	0.000656027
Pth2r	0.669374311	0.000656805
Vmp1	0.669267513	0.000658596
Ppip5k2	0.66911744	0.00066112
Ap3s1-ps2	-0.669108074	0.000661278
Slc47a1	-0.669098213	0.000661444
Usp53	0.669061894	0.000662056
Sap30	0.669034383	0.00066252
Bmp6	-0.668801835	0.000666455
Tacc3	0.668782784	0.000666778
Tmem44	-0.668735487	0.000667581
Iqck	-0.668620775	0.000669532
Reck	-0.668349934	0.000674158
Gch1	0.668292403	0.000675144
Fam131a	-0.668254901	0.000675787
Meis1	-0.668061378	0.000679116
Gm9917	-0.668022788	0.000679781
Alox15	0.668014959	0.000679916
Gja5	-0.667982203	0.000680482
Pcca	-0.667916954	0.000681609
Efcab12	-0.667887859	0.000682112
Gm17396	-0.667883661	0.000682185
Gm38375	0.667867227	0.000682469
5730409E04Rik	-0.667769428	0.000684164
Gm16518	0.667719088	0.000685038
Cyp27a1	-0.667656618	0.000686123
Ar	-0.667597885	0.000687145
Gm14097	-0.667592927	0.000687232
Nr1h3	-0.667550317	0.000687974
Npr1	-0.667415177	0.000690333
Gas2l3	0.667342545	0.000691603
Ttc39aos1	0.667339551	0.000691656
Maff	0.667314792	0.000692089
Ankrd65	-0.667269644	0.000692881
Dgki	0.6671843	0.000694379
Gm379	0.667163487	0.000694744
9130221H12Rik	-0.66711391	0.000695616
Kcnn4	0.667094268	0.000695962
Tmem178b	-0.667074584	0.000696308
Vsig1	0.667050461	0.000696733
Gm13999	-0.667047151	0.000696792
Sun1	-0.667038116	0.000696951
Prr5l	-0.666991116	0.000697779
2810408I11Rik	0.666990436	0.000697791
Rarg	-0.666935052	0.000698769
Gm37217	0.6669121	0.000699175
Ndrg3	-0.666832366	0.000700585
Clec4d	0.666765747	0.000701765
Wdr47	-0.666725197	0.000702484
Cops8	-0.666682849	0.000703236
Cnbd2	-0.666634046	0.000704103
Slco1c1	-0.666626949	0.000704229
Slc20a1	0.666547659	0.00070564
Gad2	0.666517857	0.000706171
Rtkn2	-0.666510437	0.000706303
Dll1	-0.666500955	0.000706473
Gm17080	-0.666483176	0.00070679
Caps2	-0.666381344	0.000708608
Nrp1	-0.666358837	0.00070901
Fcer2a	-0.666296194	0.000710131
Slpi	0.666024177	0.000715017
Prelid1	0.665987661	0.000715675
Gpr146	-0.665931503	0.000716688
Incenp	0.665888486	0.000717465
Adh4	-0.665806727	0.000718943
Pphln1	-0.665499471	0.000724522
C730034F03Rik	-0.665476935	0.000724933
Gm16155	-0.665344135	0.000727357
Chek1	0.665292507	0.000728301
Ucn2	0.665291903	0.000728312
Psmd8	0.66514403	0.000731022
Adra2b	-0.665138064	0.000731132
Ccdc85a	-0.664995385	0.000733756
Gm11592	-0.664986758	0.000733914
Zkscan2	-0.664968733	0.000734247
Il6	0.664959549	0.000734416
BC028528	-0.66493707	0.00073483
Rtn2	-0.664935479	0.00073486
Kif1b	-0.664912593	0.000735282
Wnt10b	-0.664883823	0.000735813
Tmem121	0.664865685	0.000736148
Kmt5a	0.66475978	0.000738106
Gm11373	0.664706844	0.000739086
Lpp	0.664706042	0.000739101
BC055308	0.664591361	0.000741229
Wsb2	0.664577348	0.000741489
Rapgef3	-0.664485227	0.000743202
Trmt6	0.664429299	0.000744244
Tspyl3	-0.664336121	0.000745983
Abcf3	-0.664282028	0.000746994
Pyroxd2	-0.664244474	0.000747697
Panx3	-0.664237887	0.00074782
Cav2	-0.664170888	0.000749075
Gm13582	-0.664160085	0.000749277
Ramp2	-0.664088004	0.00075063
Adamts7	0.663849208	0.000755125
Ttc39d	-0.663686466	0.000758202
Gatm	0.663637755	0.000759125
Grtp1	-0.663612965	0.000759595
Dgkz	-0.663601998	0.000759803
Slc38a5	-0.663537389	0.00076103
Maoa	-0.663457272	0.000762554
Ttll1	-0.663276079	0.000766009
Hyi	-0.663133637	0.000768735
Vil1	0.663102107	0.000769339
Rnf4	0.663049546	0.000770348
Adgre1	0.663037232	0.000770584
Ppp1r13b	-0.663028928	0.000770743
Armc10	0.662998472	0.000771329
Tyrobp	0.662963321	0.000772005
Erg	-0.662930106	0.000772644
Sgo2a	0.662870594	0.00077379
Atad2b	0.662852325	0.000774142
Cdc34	0.662832303	0.000774528
Ptk2	-0.662817493	0.000774814
Tmco6	-0.662767275	0.000775783
ENSMUSG00000088604	0.662681407	0.000777443
Osbpl5	-0.662639808	0.000778248
Atp1a2	-0.662496673	0.000781025
Gm26781	0.662418656	0.000782541
Foxk2	0.662058797	0.00078957
Uba7	-0.661969702	0.000791319
S1pr4	-0.661949294	0.00079172
Dpysl5	-0.661876478	0.000793152
Ip6k1	-0.66183952	0.00079388
Gm36527	0.661763697	0.000795375
Msl3l2	-0.6616662	0.0007973
Nkain4	-0.661661232	0.000797399
Tmem237	-0.661649915	0.000797622
Xbp1	0.661623543	0.000798144
Pmm1	0.661622103	0.000798173
Ptprn2	0.661590713	0.000798794
Vtn	-0.661469259	0.000801202
Ifi213	-0.661464439	0.000801298
Scrn3	-0.661379602	0.000802984
Cdc45	0.661361967	0.000803335
Tnfrsf9	0.661343223	0.000803708
Itga8	-0.661324323	0.000804084
Gpa33	0.661303617	0.000804497
Scgb3a1	0.661265806	0.00080525
Arhgef2	-0.661244081	0.000805683
Tlr13	0.661181194	0.000806939
Nudt13	-0.661164961	0.000807263
Etv4	0.661136758	0.000807827
Mmp13	0.661103099	0.0008085
Ttc16	-0.661070691	0.000809149
Clec7a	0.661015095	0.000810262
Fuz	-0.660985953	0.000810847
Tek	-0.660979738	0.000810971
Daw1	-0.660871765	0.00081314
Ccdc62	-0.660865777	0.00081326
Bora	0.660632807	0.000817957
Ngb	-0.660602903	0.000818561
Adamts17	-0.66058384	0.000818947
Spdl1	0.660575709	0.000819111
Skil	0.660535582	0.000819923
Brca2	0.660456163	0.000821533
Tnfsf18	0.660442271	0.000821815
Scnn1b	-0.660439314	0.000821875
Atad5	0.66040539	0.000822563
Eef1e1	0.660281631	0.000825079
Fxyd3	0.660205965	0.000826621
Mcee	-0.660176641	0.000827219
Fam3a	-0.660129718	0.000828177
Cyp4b1	-0.660086462	0.000829061
Vav1	0.660074675	0.000829302
2610035D17Rik	0.660067667	0.000829445
Mmp14	0.660002522	0.000830778
Itgav	0.659961142	0.000831626
Shcbp1	0.659873739	0.000833419
Ms4a4d	-0.659871447	0.000833466
Icam2	-0.659784864	0.000835246
Gm29152	0.65963683	0.000838296
Synj2	0.659592283	0.000839216
Nfil3	0.659509127	0.000840935
Gm11514	-0.659269195	0.000845912
Arl11	0.659180617	0.000847756
Sptbn1	-0.659134916	0.000848708
1700073E17Rik	-0.659086497	0.000849719
Rgs1	0.659080322	0.000849847
Spsb4	-0.658940785	0.000852765
Mir3060	-0.658935163	0.000852883
Wdr72	0.65888996	0.00085383
Rgs17	0.65880969	0.000855514
Gm12963	-0.658617171	0.000859565
Phactr1	-0.658613849	0.000859635
Gm38300	-0.658546547	0.000861055
Aoah	0.658242188	0.000867501
Rapgef4	-0.658148371	0.000869497
Gm5069	-0.658086366	0.000870818
Cav1	-0.658036047	0.000871891
Wfdc6b	-0.658027294	0.000872078
Rdm1	-0.657951697	0.000873692
Clca2	0.657906923	0.00087465
Col7a1	0.65784113	0.000876059
Inpp1	-0.657803643	0.000876862
Dusp5	0.65779363	0.000877077
Psmd14	0.657695815	0.000879177
Cbl	0.657621237	0.000880781
Itm2b	-0.657586505	0.000881529
G630016G05Rik	-0.657425315	0.000885007
Actr5	-0.65741187	0.000885298
Tlr11	-0.657402278	0.000885505
ENSMUSG00000084882	-0.657392007	0.000885727
Ccdc65	-0.657355027	0.000886528
Prrg1	-0.657212932	0.000889608
Slc19a1	0.657184776	0.000890219
Gm15721	-0.657168947	0.000890563
Nudt19	0.657114854	0.000891739
Cblc	0.657098695	0.000892091
Awat2	-0.656911027	0.000896183
Fmo2	-0.656876262	0.000896943
Gcnt4	0.656803396	0.000898537
ENSMUSG00000005732	0.656668609	0.000901492
Spp1	0.656645176	0.000902007
Zer1	-0.656641701	0.000902083
Topaz1	-0.656601975	0.000902956
Socs6	0.656494006	0.000905333
Tspan13	-0.656487428	0.000905478
Atrx	0.656449876	0.000906306
Cyp2a4	-0.656436607	0.000906598
Enpp1	0.656429209	0.000906762
Fcer1g	0.656344565	0.000908631
Fbxw9	0.656285247	0.000909943
Il1b	0.656239579	0.000910954
D430040D24Rik	-0.656191162	0.000912028
Itpka	-0.656123233	0.000913535
Gm12031	-0.656111795	0.000913789
Hk3	0.656082396	0.000914442
6330403K07Rik	-0.656024098	0.000915739
Hcls1	0.655924447	0.000917959
Prx	-0.655893775	0.000918643
Clca3b	0.65584761	0.000919673
2010204K13Rik	-0.655846341	0.000919702
Wnk3	0.655810077	0.000920512
Pcnx	-0.655725615	0.000922401
Trnp1	-0.655696904	0.000923044
Sod1	-0.655658525	0.000923905
Igf2bp1	-0.655628499	0.000924578
Tmem59	-0.655622822	0.000924705
Cd68	0.655608489	0.000925027
Lipg	-0.655571586	0.000925856
C030013C21Rik	-0.655502542	0.000927408
Itga2b	-0.655495322	0.00092757
Gja4	-0.655494502	0.000927588
Plcg1	-0.655437534	0.000928871
Fmn2	-0.655417777	0.000929316
Gm37411	0.655312701	0.000931686
Cdnf	-0.655309394	0.000931761
Gm15883	-0.655285987	0.00093229
Egln3	0.655190766	0.000934443
Acaa2	-0.655133543	0.00093574
Hmmr	0.655111695	0.000936235
Meis2	-0.655108551	0.000936306
Pi4kb	-0.655015622	0.000938416
Cep120	-0.654911132	0.000940793
Smpd3	0.654909294	0.000940834
Pdcd1lg2	0.654827889	0.00094269
Calcr	-0.654750197	0.000944463
Slco2a1	-0.65474453	0.000944593
Nap1l3	-0.654742391	0.000944642
Gdf6	0.654711863	0.000945339
Dnase1l2	-0.654684376	0.000945968
Rfc5	0.654636132	0.000947072
Sectm1b	0.654572258	0.000948536
Tdg	0.654540443	0.000949266
Dtl	0.654532464	0.000949449
Gm5134	-0.654265366	0.000955596
Gldc	0.654258574	0.000955752
Tmod4	-0.654123612	0.000958872
Ginm1	-0.654104109	0.000959323
Plek2	0.654053504	0.000960495
Gm11636	-0.65399489	0.000961855
Scamp5	0.653918748	0.000963623
Gabrr2	-0.653890114	0.000964288
ENSMUSG00000000325	-0.653858857	0.000965016
Gm6142	-0.653842594	0.000965394
Dubr	-0.653795947	0.00096648
Prg4	0.653790118	0.000966616
Tnfrsf25	-0.653786057	0.000966711
Adgre5	-0.653762425	0.000967262
Ptch1	-0.653749497	0.000967563
Gmds	0.65366039	0.000969643
Crabp1	-0.653632003	0.000970307
Chia1	-0.653595294	0.000971165
Gm13590	0.653591184	0.000971261
Gm5540	-0.653516045	0.000973021
Ccdc126	-0.653454965	0.000974453
Nfe2	-0.653442985	0.000974734
Gm12788	-0.653439061	0.000974826
Gnaq	-0.653430597	0.000975025
Rin2	-0.653368465	0.000976485
Marveld1	-0.653366779	0.000976524
Foxo6	-0.653363411	0.000976603
P2rx6	-0.653357201	0.000976749
Sh3tc1	-0.653332881	0.000977321
Casz1	-0.653274478	0.000978696
Otud7b	-0.653269607	0.000978811
Gm28497	0.653168492	0.000981195
Ift172	-0.653131047	0.000982079
Fancc	-0.653106119	0.000982668
Col4a6	-0.653080394	0.000983276
Bace1	0.653035613	0.000984335
Chkb	-0.652961675	0.000986086
Lipt2	0.652939169	0.00098662
Apc2	-0.652882845	0.000987956
Pgm3	0.652882293	0.000987969
A430108G06Rik	-0.652873528	0.000988178
Egfl8	-0.652816239	0.000989539
Pygo1	-0.652632686	0.000993911
Bhlhe40	0.652620365	0.000994205
Dnajb2	-0.652618377	0.000994252
Efhc2	-0.652568408	0.000995445
Tbxas1	0.652421861	0.000998952
Tmem204	-0.652373211	0.001000119
Rapgef4os2	-0.652364988	0.001000316
Fam161b	-0.652329736	0.001001162
Vegfa	-0.65216946	0.001005017
Prdm6	-0.652095075	0.00100681
Phf2os1	-0.651999089	0.001009128
Pmf1	0.651942335	0.001010501
Ppp1r16b	-0.651936661	0.001010638
Acaa1a	-0.651870107	0.00101225
Ighv5-2	0.651860005	0.001012495
Apaf1	0.651809919	0.00101371
Fam49b	0.651793918	0.001014098
Anxa10	0.651770406	0.001014669
Arrb1	-0.651747288	0.001015231
Hoxaas2	-0.651676372	0.001016955
Matn3	0.651628236	0.001018127
Rd3	-0.651572255	0.001019491
Wdr38	-0.651558046	0.001019838
Nrk	0.651522796	0.001020698
Fam167b	0.651510887	0.001020989
Wnt10a	0.651474457	0.001021878
Prom1	0.651460433	0.001022221
5330439A09Rik	0.651458639	0.001022265
Dynll2	-0.651419447	0.001023223
Fez1	-0.651290142	0.00102639
Cyth4	0.651274406	0.001026776
Cyp2g1	-0.651228631	0.0010279
Dyrk4	-0.651201478	0.001028567
P2ry13	0.651166884	0.001029417
Ddit3	-0.65115531	0.001029702
Thap3	-0.651125527	0.001030434
Jpt1	0.650975666	0.001034128
Il12a	-0.650973311	0.001034186
Slc46a3	-0.6509515	0.001034724
Glt8d1	-0.650805938	0.001038324
Car13	0.650702101	0.001040899
Brdt	-0.650578728	0.001043965
Paqr5	0.650553772	0.001044586
Prrx2	0.650480817	0.001046404
Prpsap2	-0.65046707	0.001046746
0610040J01Rik	0.650455508	0.001047035
Hmga1	0.65032086	0.001050398
Gm5224	0.650320717	0.001050402
Cryab	-0.65024235	0.001052364
Usp9x	0.650178189	0.001053972
Amy1	-0.649991401	0.001058667
Gpnmb	0.649969993	0.001059206
Aatk	-0.649961131	0.001059429
Cdsn	0.649921374	0.001060431
Fxyd1	-0.649918334	0.001060508
Gm20627	-0.649867454	0.001061792
Tcf21	-0.649665004	0.001066913
Pcdhb3	-0.649638885	0.001067575
Smad3	0.649525094	0.001070464
Rgs6	-0.649511409	0.001070812
Adam33	-0.649397239	0.001073719
Adcy1	-0.649346167	0.001075021
1110038F14Rik	-0.649296444	0.00107629
Slfn5os	-0.649279839	0.001076714
Prph	-0.649228412	0.001078029
Zmat1	-0.649217084	0.001078318
Laptm4b	-0.649091294	0.00108154
AU020206	-0.649083988	0.001081727
Atm	0.64903322	0.00108303
Gm13005	-0.649010173	0.001083622
Clspn	0.648949638	0.001085178
Kif11	0.648918737	0.001085973
Smad6	-0.648896002	0.001086558
Acsm3	0.648864027	0.001087381
Lims2	-0.64883993	0.001088002
Espn	-0.648794941	0.001089162
Sowahb	0.648785881	0.001089396
Gpr182	-0.648768881	0.001089835
Tas2r143	-0.648710826	0.001091334
Dgkb	-0.648710652	0.001091339
Slc10a2	0.648668769	0.001092421
Lyrm9	-0.648644619	0.001093046
Akap5	-0.648621384	0.001093647
Aldh3a2	-0.64857693	0.001094799
Abl2	0.64842722	0.001098684
Xntrpc	-0.648384565	0.001099793
Gm37503	-0.648378675	0.001099946
Gtse1	0.648368773	0.001100204
Trim35	-0.648357292	0.001100502
Rbpms	-0.648347753	0.001100751
Fhl2	0.648305132	0.001101861
Spats2	0.648230277	0.001103812
Lrrc75b	-0.648182557	0.001105058
Cdca8	0.648177281	0.001105196
Gm8738	-0.648138357	0.001106213
Panx1	0.648102619	0.001107147
Ighg1	0.648102338	0.001107155
Dusp23	-0.64804881	0.001108556
Rcan2	-0.648041625	0.001108744
Epb41l5	-0.647964038	0.001110778
ENSMUSG00000101176	-0.647891692	0.001112677
Mcc	-0.647863399	0.00111342
Hyal1	-0.647811936	0.001114774
Traf5	-0.647790873	0.001115328
Syt14	-0.647774932	0.001115748
Ptprm	-0.647743729	0.00111657
Gdi1	-0.647591145	0.001120596
Gm14597	-0.647575419	0.001121012
Scel	-0.647519003	0.001122505
Micall2	0.64750174	0.001122962
Flrt1	-0.647467753	0.001123862
Fgl1	0.647343166	0.001127167
Aktip	-0.647325525	0.001127636
Med14	0.647319723	0.00112779
Kif5a	-0.647246458	0.001129738
Tbc1d21	-0.647157582	0.001132105
Pcdhb8	-0.647154904	0.001132177
Bri3bp	0.647115327	0.001133233
4930430E12Rik	0.64710409	0.001133532
Tceal1	-0.647058804	0.001134742
Gm28177	-0.647056375	0.001134806
Rnf39	-0.646990515	0.001136567
Mrpl48	-0.646889585	0.00113927
Haspin	0.646885036	0.001139392
Usp34	0.646867681	0.001139857
Arfrp1	-0.646866528	0.001139888
Mir155hg	0.646758317	0.001142793
Armcx4	-0.646754608	0.001142893
Ibtk	0.646742431	0.00114322
Dthd1	0.646479682	0.001150302
4833427F10Rik	0.646447433	0.001151174
D830026I12Rik	-0.646406008	0.001152295
C87436	-0.646120588	0.001160041
Tril	-0.646102523	0.001160533
Rasgrp3	-0.646092637	0.001160802
Hoxb3os	-0.646061083	0.001161662
Gm11816	-0.646042391	0.001162172
Cbr2	-0.646007317	0.001163128
Pdcd1	0.645993419	0.001163507
Gm37931	-0.645991999	0.001163546
Nat8f7	-0.645875554	0.001166727
Nepro	0.645875496	0.001166729
Agpat2	0.64577178	0.001169569
Tox2	-0.645765898	0.00116973
Zmynd11	-0.645751105	0.001170136
Bbs7	-0.645707515	0.001171332
Olfr558	0.645527658	0.001176277
Pde3a	-0.645526981	0.001176295
Gcgr	-0.645495703	0.001177157
Ring1	-0.645327021	0.001181814
Mief1	0.64529114	0.001182806
Gm21762	0.645275071	0.001183251
Igkv8-19	0.645222406	0.00118471
Mvd	0.64515151	0.001186676
Kcnmb2	-0.645132479	0.001187204
Egfl7	-0.645121186	0.001187518
Bid	0.645104954	0.001187968
Gm28386	0.645039916	0.001189776
Kcnh2	-0.645038985	0.001189802
Ushbp1	-0.645024851	0.001190195
Srpk3	-0.644998066	0.00119094
Eif4e2	0.644985427	0.001191292
Pcyt1a	-0.644985368	0.001191294
Set	0.644868361	0.001194555
Timm23	0.644764125	0.001197467
Tgm1	0.644706014	0.001199093
Smad2	0.644677293	0.001199898
Birc5	0.644676463	0.001199921
Epsti1	0.644460268	0.00120599
Dnah8	-0.644437559	0.001206629
Mtap	0.644388567	0.001208009
Cytl1	-0.644376236	0.001208357
C230024C17Rik	0.64435418	0.001208978
Cyp26a1	0.64432843	0.001209704
Nol12	0.644287112	0.00121087
Picalm	0.644258213	0.001211686
Zbtb1	0.644186862	0.001213703
Epor	-0.644127677	0.001215378
Pcdh18	-0.644088991	0.001216474
Cyp2f2	-0.644003511	0.001218899
ENSMUSG00000078484	-0.643894846	0.001221988
Ergic1	0.643870447	0.001222682
Edar	-0.643791605	0.001224928
Sytl4	-0.643772042	0.001225486
Ighv5-17	0.64373681	0.001226491
Ahcy	0.643735335	0.001226533
Tmeff2	-0.643516402	0.001232795
Zfp683	-0.643509196	0.001233002
Nlrp6	0.643454708	0.001234565
E2f3	0.643331897	0.001238094
Rnf41	0.643286713	0.001239394
Klc1	-0.643210322	0.001241595
Ctdspl	-0.643133836	0.001243803
Il4ra	0.643130413	0.001243902
Micall1	0.643116489	0.001244304
Dhdh	-0.643038176	0.001246568
Acnat2	0.643018107	0.001247149
Iffo1	-0.642993647	0.001247857
Wasf3	-0.642984333	0.001248127
Gm28941	0.642972327	0.001248475
Mir7026	-0.642936539	0.001249512
C2cd2	-0.642795802	0.001253599
Dmtn	-0.642756761	0.001254734
A330093E20Rik	-0.642701066	0.001256356
Gm12860	0.642693892	0.001256565
Lhfpl4	-0.642673703	0.001257153
Tmem107	-0.642659089	0.001257579
8030451A03Rik	0.642528755	0.001261384
Gm3264	0.642410811	0.001264835
Gm26937	-0.642318325	0.001267547
Ift27	-0.642312847	0.001267708
1010001B22Rik	-0.642279745	0.00126868
Cnnm4	0.642266905	0.001269057
Orc1	0.64219977	0.001271031
Slc24a2	-0.642093311	0.001274166
Afg1l	-0.642082522	0.001274484
Gm24379	0.642024434	0.001276198
Armcx6	-0.64201993	0.001276331
Cdhr1	0.641938708	0.001278731
Cep112	-0.64191767	0.001279353
Rad51	0.641771956	0.00128367
Apmap	-0.641690439	0.00128609
Gm28818	0.641602493	0.001288706
Cyp4f15	-0.641533498	0.001290761
Dcp1b	-0.641489468	0.001292074
Dyrk1a	-0.641466589	0.001292757
Fhdc1	-0.641438057	0.001293608
Sybu	-0.641362667	0.001295861
Gm38079	-0.641348113	0.001296297
Glrb	-0.641318198	0.001297192
Brwd3	0.64126574	0.001298763
Ttc39b	0.64125098	0.001299205
Gm15478	0.641180851	0.001301309
Gm13112	-0.641117826	0.001303201
Chaf1b	0.641103245	0.00130364
Gm15879	-0.641045312	0.001305382
Utrn	-0.640942233	0.001308487
Gm15963	-0.640919562	0.001309171
Gm27861	-0.640849867	0.001311275
Gm15873	-0.640843208	0.001311476
Bend3	0.640725559	0.001315035
Prrt1	-0.640700118	0.001315805
Scn9a	0.640657231	0.001317105
Zfp26	0.640622061	0.001318172
Gm29367	-0.640520372	0.001321261
Cc2d2a	-0.640330513	0.001327044
Epas1	-0.640329999	0.00132706
Gm26887	-0.640296413	0.001328085
Nthl1	-0.640296397	0.001328085
Orai3	-0.640217074	0.00133051
Gm12709	-0.640157564	0.001332331
Ccnb1	0.640145123	0.001332712
H2-T3	-0.640144165	0.001332741
Ccrl2	-0.640076574	0.001334813
Gata1	-0.640016928	0.001336643
Tacr2	-0.640006381	0.001336967
Gm19684	-0.639994492	0.001337332
ENSMUSG00000086605	-0.639978177	0.001337833
S1pr5	-0.63997255	0.001338006
Rnd1	-0.639817455	0.00134278
Plekhg3	0.639760355	0.001344541
Tcaf3	-0.639739013	0.001345199
Prkca	-0.639574929	0.001350273
Iqcd	-0.639569785	0.001350432
Tnr	-0.639521542	0.001351927
Prpf40b	-0.639511016	0.001352254
Sap30l	-0.639485034	0.001353059
Hsdl1	-0.639475037	0.00135337
Ctso	-0.639435765	0.001354589
[truncated: 21,959 more rows]
